# Supplementary material for: A rational blueprint for the design of chemically-controlled protein switches
Source: Nat Commun. 2021 Oct 1;12:5754. doi: 10.1038/s41467-021-25735-9 (PMC8486872; doi:10.1038/s41467-021-25735-9)
Supplement: Supplementary file 3 — Source Data [file 41467_2021_25735_MOESM3_ESM.xlsx]

## Sheet: Figure-3b
Figure3b
	Representative Data
		DMSO treated			1 µM drug treatment			Fold changes
	CDH-1	59.9497	66.4132	62.6433	10.596	10.6785	11.1722	5.82512
	CDH-2	111.341	116.275	118.059	10.4858	11.6178	11.0632	10.4223
	CDH-3	30.3974	30.8391	41.8291	12.6006	11.4034	10.7351	2.96685
	Independent experiment
		DMSO treated			1 µM drug treatment
	CDH-1	371.756	315.55	281.915	52.4291	39.7371	53.2792	6.66381
	CDH-2	151.328	182.339	154.703	25.2631	28.0894	31.5215	5.75406
	CDH-3	163.113	170.753	167.649	49.7905	48.8343	50.2755	3.36813
	Independent experiment
		DMSO treated			1 µM drug treatment
	CDH-1	14.7868	16.6707	19.7577	3.47714	4.77523	3.60616	4.31885
	CDH-2	17.3965	19.9281	19.3345	3.10909	2.89793	3.11146	6.21365
	CDH-3	32.7528	27.6668	30.2385	9.70047	6.8977	10.9587	3.28985
Flold changes were determined 24 hours post drug treatment. Optimization of better fold change in SuppFigX

## Sheet: Figure-3c
Figure3c
Representative Data															Normalization of Representative Data															IC50s Analysis
Drug-1 (nM)	CDH-1				Drug-2 (nM)	CDH-2				Drug-3 (nM)	CDH-3				Drug-1 (nM)	CDH-1				Drug-2 (nM)	CDH-2				Drug-3 (nM)	CDH-3					CDH-1	CDH-2	CDH-3
0	59.9497	66.4132	62.6433		0	111.341	116.275	118.059		0	30.3974	30.8391	30.8391		0	121.086	134.141	126.527		0	150.766	157.448	159.863		0	117.911	119.624	119.624		[Inhibitor] vs. response -- Variable slope (four parameters)
0.001	54.6387	52.4899	54.2804		0.001					0.001	28.2896	29.0804	28.7983		0.001	110.359	106.019	109.635		0.001					0.001	109.735	112.802	111.708		Best-fit values
0.005	55.1437	50.9758	51.0498		0.005					0.005	28.338	28.2805	29.08		0.005	111.379	102.961	103.11		0.005					0.005	109.922	109.699	112.801		Bottom	15.35	9.543	-55.53
0.01	47.6407	45.4734	45.6359		0.01	76.5756	77.695	76.7798		0.01	24.569	22.8802	23.1465		0.01	96.2244	91.8469	92.1752		0.01	103.691	105.207	103.967		0.01	95.3027	88.7519	89.7847		Top	100	100	100
0.05	47.0438	48.1867	46.5682		0.05	72.2663	70.0386	70.5521		0.05	24.1926	21.6438	21.7396		0.05	95.0188	97.3273	94.0581		0.05	97.8555	94.839	95.5343		0.05	93.8427	83.9557	84.3273		IC50	9.988	37.6	3935
0.1	46.4981	43.1599	41.7142		0.1	72.8865	72.804	71.4837		0.1	25.467	24.5327	25.5238		0.1	93.9166	87.174	84.2541		0.1	98.6953	98.5836	96.7958		0.1	98.786	95.1618	99.0062		HillSlope	-0.7134	-1.13	-0.4553
0.5	43.5405	40.8684	40.8572		0.5	63.7384	58.8926	62.8848		0.5	25.3085	24.5611	25.026		0.5	87.9429	82.5457	82.5231		0.5	86.3079	79.7463	85.152		0.5	98.1711	95.272	97.0751		logIC50	0.9995	1.575	3.595
1	46.5507	48.1579	46.8443		1	87.0918	83.2773	84.1076		1	23.114	23.6172	23.2644		1	94.0229	97.269	94.6158		1	117.931	112.765	113.89		1	89.6585	91.6107	90.242		Span	84.66	90.46	155.5
5	36.3517	33.9958	34.1345		5	70.7155	68.4384	67.4022		5	24.7188	24.1549	23.6623		5	73.4229	68.6646	68.9447		5	95.7556	92.6721	91.269		5	95.8835	93.6961	91.7856		95% CI (profile likelihood)
10	28.9463	28.7609	27.0242		10	61.8287	64.7432	58.642		10	24.0489	23.6383	22.9248		10	58.4656	58.0911	54.5833		10	83.7219	87.6685	79.4069		10	93.2851	91.6925	88.9246		Bottom	??? to 20.92	??? to 20.04	???
50	16.0854	14.6269	13.8435		50	34.5243	31.5526	32.6202		50	22.722	24.1407	24.0658		50	32.4893	29.5434	27.9609		50	46.7493	42.7252	44.1709		50	88.1383	93.6411	93.3506		Top	98.12 to ???	96.84 to ???	97.80 to 120.1
100	14.7786	15.0345	14.6377		100	25.4949	22.8783	24.2141		100	17.9244	16.5043	18.0557		100	29.8498	30.3666	29.5651		100	34.5226	30.9794	32.7883		100	69.5282	64.0197	70.0378		IC50	??? to 15.52	12.08 to 75.87	741.2 to ???
500	11.4288	11.2247	12.4383		500	15.4269	14.7609	12.5736		500	15.7979	14.827	14.3973		500	23.0838	22.6715	25.1229		500	20.8894	19.9877	17.0259		500	61.2796	57.5135	55.8469		HillSlope	-0.9686 to ???	-2.031 to ???	-0.6508 to ???
1000	10.596	10.6785	11.1722		1000	10.4858	11.6178	11.0632		1000	12.6006	11.4034	10.7351		1000	21.4018	21.5684	22.5656		1000	14.1988	15.7316	14.9807		1000	48.8774	44.2334	41.641		logIC50	??? to 1.191	1.082 to 1.880	2.870 to ???
5000	8.23417	7.97463	8.46326		5000	6.00647	4.95245	5.77368		5000	4.10561	3.85243	3.78043		5000	16.6313	16.1071	17.094		5000	8.13334	6.70609	7.81812		5000	15.9256	14.9435	14.6642		Goodness of Fit
10000	5.72553	5.89364	5.87755		10000	3.53817	2.99121	4.22406		10000	2.28357	1.7759	2.23842		10000	11.5644	11.9039	11.8714		10000	4.79102	4.05039	5.71979		10000	8.85791	6.88866	8.68279		Degrees of Freedom	44	38	44
																														R squared	0.9432	0.8672	0.9303
Independent data for CDH-1																														Sum of Squares	3815	11455	3365
Drug-1 (nM)	Luciferase				Drug-1 (nM)	Luciferase																								Sy.x	9.311	17.36	8.746
0.001	38392	39779	38606		0.01	172185	174914	180922																						Constraints
0.01	52406	53654	54571		0.05	179331	177282	177402																						IC50	IC50 > 0	IC50 > 0	IC50 > 0
0.1	45797	46704	44951		0.1	152858	153590	154465
1	19601	21393	21302		0.5	166434	166549	166583																						Number of points
5	19251	20258	20221		1	153071	150306	153348																						# of X values	48	48	48
10	17831	18161	18223		5	141048	142782	143237																						# Y values analyzed	48	42	48
50	15666	16139	16331		10	135619	129071	129794
100	20216	21021	20296		50	99894	100749	101593
500	17117	17160	17203		100	98780	101759	103818
1000	11482	11099	11376		500	92388	88799	92170
5000	2452	2217	2298		1000	94604	94923	95502
					5000	83668	82474	87040
					10000	64612	63743	64919
Independent data for CDH-2
Drug-2 (nM)	Luciferase				Drug-2 (nM)	Luciferase
0	43883	43891	43482		0.01	40488	42660	42906
0.01	40488	42660	42906		0.05	41418	40166	41557
0.1	41418	40166	41557		0.1	43883	43891	43482
0.5	32159	32314	34049		0.5	32159	32314	34049
1	25119	23376	22850		1	25119	23376	22850
5	29086	28409	28815		5	29086	28409	28815
10	20355	19095	20770		10	20355	19095	20770
50	18260	16690	18385		50	18260	16690	18385
100	16159	15186	16524		100	16159	15186	16524
500	10621	10849	10593		500	10621	10849	10593
1000	10430	9881	10328		1000	10430	9881	10328
5000	7885	7358	7578		5000	7885	7358	7578
10000	3593	3663	3474		10000	3593	3663	3474
Independent data for CDH-3
Drug-3 (nM)	Luciferase				Drug-3 (nM)	Luciferase
0.01	46333	50106	41982		0.01	33124	31610	31641
0.05	48870	43222	45470		0.05	35345	33343	35445
0.1	36191	35785	35359		0.1	30205	31653	30619
0.5	39095	39761	41295		0.5	29482	30993	28849
1	38046	38592	38668		1	33018	35264	32149
5	48894	47266	48298		5	29649	27595	28152
10	41724	41847	40168		10	23195	21415	19141
50	37827	34025	32410		50	21800	21603	22778
100	35198	34423	31421		100	23450	22910	26368
500	31269	30613	27428		500	18407	17565	18864
1000	24653	23042	23593		1000	17252	14777	15347
5000	10591	9942	8842		5000	1304	932	1004
10000	1420	1430	1286		10000	300	242	252

## Sheet: Figure-3e
Figure3e
	Representative Data
		DMSO treated			1 µM drug treatment			Fold changes
	CDH-1	59.9744	62.8617	65.9593	8.96807	6.6135	8.57003	7.8171
	CDH-2	151.328	182.339	154.703	25.2631	28.0894	31.5215	5.75406
	CDH-3	65.0499	63.6078	64.2064	8.21318	9.2162	8.59819	7.40999
	Independent experiment
		DMSO treated			1 µM drug treatment
	CDH-1	255.919	262.425	255.977	42.6601	38.7292	40.0074	6.37844
	CDH-2	366.465	381.679	208.449	52.7681	51.7637	37.0424	6.75684
	CDH-3	45.4457	48.2508	47.5071	5.64992	4.94779	5.13493	8.97519
	Independent experiment
		DMSO treated			1 µM drug treatment
	CDH-1	21.8844	23.185	20.9431	3.47012	3.52178	3.46276	6.31417
	CDH-2	40.3569	38.9941	36.3281	8.31394	4.54875	5.55773	6.27994
	CDH-3	10.4058	9.62571	9.85389	1.80907	3.10134	2.37291	4.10327

## Sheet: Figure-3f
Figure3f
Representative Data															Normalization of Representative Data															IC50s Analysis
Drug-1 (nM)	CDH-1				Drug-2 (nM)	CDH-2				Drug-3 (nM)	CDH-3				Drug-1 (nM)	CDH-1				Drug-2 (nM)	CDH-2				Drug-3 (nM)	CDH-3					CDH-1	CDH-2	CDH-3
0	19.9915	20.9539	21.9864		0	151.328	182.339	154.703		0	65.0499	63.6078	64.2064		0	143.103	149.992	157.383		0	115.254	138.872	117.824		0	117.228	114.629	115.708		[Inhibitor] vs. response -- Variable slope (four parameters)
0.001	13.01	13.029	12.9288		0.001	143.122	114.531	125.054		0.001	59.1951	63.176	61.9665		0.001	93.1281	93.2644	92.5471		0.001	109.004	87.2285	95.243		0.001	106.677	113.851	111.671		Best-fit values
0.005	12.9071	14.062	14.2907		0.005	137.973	126.634	104.98		0.005	52.6601	55.5957	55.2072		0.005	92.3914	100.659	102.295		0.005	105.082	96.4463	79.9543		0.005	94.9002	100.19	99.4903		Bottom	12.48	14.82	-2.555
0.01	11.927	14.1777	14.3848		0.01	145	117.829	99.6601		0.01	56.3069	54.0802	58.7714		0.01	85.3756	101.487	102.969		0.01	110.434	89.7403	75.9026		0.01	101.472	97.4594	105.914		Top	99.97	99.99	100
0.05	10.3141	10.7898	10.6695		0.05					0.05	49.3262	53.5078	50.852		0.05	73.8304	77.2353	76.3741		0.05					0.05	88.892	96.4278	91.6417		IC50	1.727	33.87	138.5
0.1	14.2291	13.3416	10.7788		0.1	151.946	140.301	114.301		0.1	58.1329	59.8879	57.9958		0.1	101.854	95.5018	77.1571		0.1	115.724	106.855	87.0533		0.1	104.763	107.926	104.516		HillSlope	-0.4774	-0.7876	-0.7345
0.5	9.61103	11.0792	10.6227		0.5	150.99	196.187	145.473		0.5	54.9317	57.7095	51.2768		0.5	68.7976	79.3073	76.0391		0.5	114.996	149.419	110.794		0.5	98.9938	104	92.4074		logIC50	0.2373	1.53	2.142
1	7.50418	7.16472	7.85452		1	105.523	103.693	108.95		1	44.264	44.057	48.5997		1	53.7164	51.2865	56.2242		1	80.3679	78.9741	82.9779		1	79.7693	79.3963	87.5829		Span	87.49	85.16	102.6
5	6.21727	6.21236	6.22253		5					5	60.9324	56.5095	52.9462		5	44.5044	44.4693	44.5421		5					5	109.808	101.837	95.4157		95% CI (profile likelihood)
10	5.58193	5.28761	5.39704		10	71.3282	112.053	110.55		10	44.3938	43.2644	42.8266		10	39.9565	37.8497	38.6331		10	54.3246	85.3412	84.1965		10	80.0033	77.9679	77.1789		Bottom	??? to 19.15	-15.15 to 26.32	-35.66 to 6.205
50	3.66022	3.85579	3.8881		50	45.3017	82.4667	71.532		50	41.0864	41.2453	41.613		50	26.2006	27.6005	27.8318		50	34.5024	62.8078	54.4798		50	74.0429	74.3293	74.9918		Top	???	95.50 to 116.0	97.83 to 109.3
100	3.29746	3.34371	3.77973		100	41.4033	56.2183	61.814		100	26.2472	31.3737	28.8047		100	23.6038	23.9349	27.056		100	31.5334	42.8167	47.0784		100	47.3007	56.5395	51.9098		IC50	??? to 3.197	10.25 to 103.5	81.02 to 382.2
500	2.91164	2.88388	3.33108		500	27.4512	35.3517	41.6644		500	14.8293	13.8158	13.0498		500	20.8421	20.6434	23.8445		500	20.9072	26.9244	31.7322		500	26.7243	24.8978	23.5175		HillSlope	-0.6101 to 0.8773	-1.360 to -0.3151	-0.9658 to -0.3817
1000	2.98936	2.2045	2.85668		1000	25.2631	28.0894	31.5215		1000	8.21318	9.2162	8.59819		1000	21.3984	15.7803	20.4487		1000	19.2407	21.3933	24.0072		1000	14.8012	16.6088	15.495		logIC50	??? to 0.5048	1.011 to 2.015	1.909 to 2.582
5000	1.73411	1.64868	1.86138		5000	19.7246	20.3283	21.521		5000	2.81349	2.52713	3.8863		5000	12.4131	11.8016	13.3241		5000	15.0225	15.4823	16.3907		5000	5.07026	4.55421	7.0036		Goodness of Fit
10000	1.08855	1.35932	1.56395		10000	15.5258	18.0659	19.5959		10000	1.26402	1.25996	0.731243		10000	7.79203	9.73027	11.1951		10000	11.8247	13.7593	14.9245		10000	2.27792	2.2706	1.31779		Degrees of Freedom	44	38	44
																														R squared	0.8712	0.8602	0.9542
Independent data for CDH-1																														Sum of Squares	9533	9207	3234
Drug-1 (nM)	SEAP (U/L)				Drug-1 (nM)	SEAP (U/L)																								Sy.x	14.72	15.57	8.573
0	318.448	187.535	237.517		0	371.756	315.55	281.915																						Constraints
0.0001	203.668	307.923	297.999		0.0001	276.873	276.017	391.844																						IC50	IC50 > 0	IC50 > 0	IC50 > 0
0.001	248.975	307.418	289.583		0.001	295.231	334.896	402.822
0.01	266.963	242.857	276.364		0.01	315.287	356.71	376.42																						Number of points
0.1	211.842	239.761	274.503		0.1	304.402	380.53	435.104																						# of X values	48	48	48
1	139.806	164.63	183.432		1	295.411	340.084	370.923																						# Y values analyzed	48	42	48
10	105.45	102.734	106.18		10	286.449	353.669	356.36
100	92.7796	98.7648	94.6532		100	187.938	207.851	225.368
1000	94.9316	90.1336	88.2478		1000	102.757	82.2208	111.719
10000	93.4734	92.8709	84.3208		10000	65.686	83.8693	80.7155
Independent data for CDH-2
Drug-2 (nM)	SEAP (U/L)				Drug-2 (nM)	SEAP (U/L)
0	14.6927	17.1902	16.7884		0	266.439	352.01	321.499
0.001	14.7843	14.0801	14.4221		0.001	300.653	318.178	392.457
0.005	10.8077	11.9948	12.3912		0.01	308.454	345.509	340.557
0.01	10.7406	10.7281	10.9584		0.1	274.777	330.791	315.073
0.05	10.5264	10.2994	10.0376		1	266.802	312.808	313.179
0.1	9.79256	9.62356	9.28279		10	230.526	261.334	264.64
0.5	8.83148	9.2422	9.50736		50	182.557	182.048	191.603
1	8.89883	8.88144	8.32497		100	137.415	148.555	171.413
5	8.31785	8.33684	7.49652		500	103.855	121.158	118.471
10	5.50181	7.53951	6.64552		1000	85.4687	78.7046	88.4921
50	5.093	4.86216	5.66946
100	4.38039	5.60498	5.30845
500	3.39787	5.29658	3.93896
1000	4.77638	4.35073	4.23544
5000	4.04198	3.80814	2.88373
10000	2.75276	2.60605	2.22785
Independent data for CDH-3
Drug-3 (nM)	SEAP (U/L)				Drug-3 (nM)	SEAP (U/L)
0	202.628	203.855	211.83		0	178.691	168.797	181.225
0.001	218.074	205.421	214.711		0.001	169.74	162.506	168.018
0.005	195.696	195.075	198.275		0.005	130.232	140.884	142.847
0.01	188.267	189.456	187.112		0.01	142.026	143.861	133.731
0.05	179.556	171.275	182.407		0.05	133.807	130.538	132.231
0.1	176.931	168.359	175.435		0.1	138.684	134.704	133.793
0.5	154.415	152.675	156.73		0.5	114.948	114.253	114.343
1	150.72	136.244	139.348		1	126.036	122.41	126.559
5	146.431	138.982	146.078		5	122.646	122.702	119.48
10	150.792	144.73	146.548		10	121.052	132.504	133.318
50	119.478	120.049	123.365		50	95.7713	98.3565	98.2348
100	84.6085	84.4231	86.431		100	101.476	103.962	110.635
500	75.7744	72.2855	78.467		500	66.1121	68.4347	68.6535
1000	62.5677	63.8006	65.7376		1000	46.0177	45.5244	45.6568
5000	20.1022	20.2041	19.2618		5000	17.6964	16.434	15.9383
10000	15.2563	15.7578	15.0816		10000	14.3626	13.8062	14.9183

## Sheet: Figure-3h
Figure3h
Representative Data of BclxL with LD3 and LD3_v3								Normalization of Representative Data of BclxL with LD3 and LD3_v3								Representative Data of Bcl2 with LD3 and LD3_v3								Normalization of Representative Data of Bcl2 with LD3 and LD3_v3									BclxL:LD3	BclxL:LD3_v3	Bcl2:LD3	Bcl2:LD3_v3
	BclxL:LD3			BclxL:LD3_v3					BclxL:LD3			BclxL:LD3_v3					Bcl2:LD3			Bcl2:LD3_v3					Bcl2:LD3			Bcl2:LD3_v3				[Inhibitor] vs. response -- Variable slope (four parameters)
Drug-1 (nM)	SEAP %			SEAP %				Drug-1 (nM)	SEAP %			SEAP %				Drug-2 (nM)	SEAP %			SEAP %				Drug-2 (nM)	SEAP %			SEAP %				Best-fit values
0	21.8844	23.185	20.9431	23.324	23.8483	24.3688		0	128.732	136.382	123.195	121.923	124.665	127.385		0	266.439	352.01	321.499	441.977	532.146	540.621		0	80.5682	106.444	97.2177	15.2678	20.1713	18.4229		Bottom	17.48	19.87	12.62	9.651
0.001	18.0122	17.4443	16.8298	16.3076	17.437	16.859		0.001	105.954	102.614	98.9986	85.246	91.1502	88.1284		0.001	300.653	318.178	392.457	435.755	579.505	634.353		0.001	90.9141	96.2135	118.675	17.2284	18.2326	22.489		Top	99.51	97.96	99.99	100
0.005	16.6899	17.1312	17.1781	14.9031	15.6748	15.9103		0.005	98.1757	100.772	101.048	77.9043	81.9382	83.1695		0.01	308.454	345.509	340.557	426.219	513.058	543.118		0.01	93.2731	104.478	102.981	17.6754	19.7988	19.515		IC50	1.765	0.07793	48.26	3.937
0.01	17.4444	15.5469	16.1047	13.8744	14.7636	15.1685		0.01	102.614	91.4524	94.7337	72.5271	77.1751	79.2915		0.1	274.777	330.791	315.073	389.885	497.895	507.442		0.1	83.0895	100.028	95.2746	15.7456	18.9554	18.0547		HillSlope	-0.696	-0.4644	-0.5214	-0.5932
0.05	15.1537	15.6285	14.5618	12.8457	12.494	13.0699		0.05	89.1396	91.9325	85.6578	67.1495	65.3111	68.3214		1	266.802	312.808	313.179	349.489	416.083	425.558		1	80.678	94.5897	94.7018	15.2886	17.9249	17.9462		logIC50	0.2467	-1.108	1.684	0.5952
0.1	14.6667	14.1653	14.4377	9.93647	9.73153	9.834		0.1	86.2747	83.3255	84.9274	51.9418	50.8705	51.4062		10	230.526	261.334	264.64	179.661	237.904	242.508		10	69.7085	79.0245	80.0242	13.2099	14.9753	15.1647		Span	82.03	78.09	87.38	90.36
0.5	13.4918	13.7573	13.7645	8.32672	7.45453	7.63952		0.5	79.3633	80.9255	80.9676	43.527	38.9677	39.9348		50	182.557	182.048	191.603	112.482	132.539	150.605		50	55.2032	55.0493	57.9386	10.4611	10.4319	10.9795		95% CI (profile likelihood)
1	11.4623	11.7897	11.4884	9.56122	8.78849	8.72556		1	67.4255	69.351	67.5788	49.9803	45.9409	45.6119		100	137.415	148.555	171.413	97.6884	119.034	118.118		100	41.5528	44.9214	51.8334	7.87432	8.51267	9.82251		Bottom	??? to 22.67	-23.39 to 20.87	-42.94 to 32.10	-3.528 to 19.96
5	7.87026	8.2239	7.70536	4.58207	4.8104	5.94239		5	46.2956	48.3759	45.3256	23.9523	25.1458	31.0632		500	103.855	121.158	118.471	69.1684	95.9179	92.604		500	31.4046	36.6368	35.8243	5.95122	6.94274	6.78876		Top	???	???	93.06 to 104.6	91.69 to ???
10	5.48658	5.0968	5.0693	4.56253	3.58592	4.46993		10	32.274	29.9812	29.8194	23.8501	18.745	23.3661		1000	85.4687	78.7046	88.4921	52.9029	66.0602	70.7894		1000	25.8448	23.7994	26.759	4.89763	4.51002	5.07088		IC50	??? to 2.359	???	18.68 to 1797	1.962 to 10.78
50	4.04017	4.45926	3.46195	5.17352	5.02505	4.8595		50	23.7657	26.2309	20.3644	27.044	26.2679	25.4025																		HillSlope	-0.9105 to ???	??? to 0.7270	-1.102 to -0.3251	-1.053 to -0.4120
100	4.1212	3.83028	3.42448	4.40079	4.12215	4.24821		100	24.2423	22.5311	20.144	23.0046	21.5481	22.2071																		logIC50	??? to 0.3728	???	1.271 to 3.255	0.2927 to 1.033
500	3.2684	3.04297	3.77577	4.31811	3.76164	3.57725		500	19.2259	17.8998	22.2104	22.5725	19.6635	18.6997																		Goodness of Fit
1000	3.47012	3.52178	3.46276	4.82228	4.21534	3.85929		1000	20.4125	20.7164	20.3692	25.2079	22.0353	20.174																		Degrees of Freedom	38	38	26	26
																																R squared	0.9388	0.9293	0.937	0.9483
																																Sum of Squares	3334	2843	1492	2048
																																Sy.x	9.366	8.649	7.575	8.876
																																Constraints
																																IC50	IC50 > 0	IC50 > 0	IC50 > 0	IC50 > 0
																																Number of points
																																# of X values	42	42	42	42
																																# Y values analyzed	42	42	30	30
Independent experiment of BclxL with LD3 and LD3_v3								Independent experiment of BclxL with LD3 and LD3_v3
	BclxL:LD3			BclxL:LD3_v3					BclxL:LD3			BclxL:LD3_v3
Drug-1 (nM)	SEAP %			SEAP %				Drug-1 (nM)	SEAP %			SEAP %
0	553.068	599.206	616.843	551.866	515.721	521.878		0	101.939	107.249	108.911	344.568	343.547	383.708
0.0001	514.481	542.889	558.28	569.842	466.893	482.352		0.0001	116.439	125.974	158.491	349.295	356.504	379.498
0.001	515.037	508.7	512.053	358.106	352.927	352.769		0.001	114.86	127.038	141.167	327.012	347.187	392.086
0.01	501.916	497.106	538.891	351.76	354.702	318.309		0.01	104.412	107.737	113.752	346.974	353.625	388.389
0.1	512.963	492.409	542.274	306.344	357.933	434.229		0.1	96.0922	97.0797	105.497	308.962	287.754	339.653
1	482.671	506.374	508.822	308.288	297.333	279.149		1	98.3586	101.678	99.433	244.897	249.003	261.001
10	368.914	322.568	233.941	287.296	307.347	350.458		10	68.942	58.879	65.824	132.769	125.077	142.9
100	326.049	308.254	262.286	286.54	260.549	268.593		100	62.9082	61.6626	64.6675	108.759	129.795	135.899
1000	235.569	242.099	221.046	201.046	237.062	228.89		1000	39.2625	46.3948	43.2686	95.8928	105.243	110.45
10000	240.173	197.511	193.621	172.938	151.923	160.204		10000	34.2643	33.5574	33.4846	99.4692	107.993	114.991
Independent experiment of Bcl2 with LD3 and LD3_v3								Independent experiment of Bcl2 with LD3 and LD3_v3
	Bcl2:LD3			Bcl2:LD3_v3					Bcl2:LD3			Bcl2:LD3_v3
Drug-2 (nM)	SEAP %			SEAP %				Drug-2 (nM)	SEAP %			SEAP %
0	1143.9	1125.27	1109.36	670.182	729.625	777.68		0	570.699	631.046	681.268	400.127	424.295	422.868
0.0001	917.736	934.339	861.958	557.33	652.413	608.882		0.001	433.83	500.463	531.134	401.244	403.266	431.996
0.001	1037.82	971.831	963.546	561.953	588.516	593.923		0.01	473.627	569.59	561.868	399.25	430.368	436.005
0.01	1006.39	940.468	879.48	538.121	626.198	561.172		0.1	427.879	532.751	584.108	407.809	426.746	423.251
0.1	1041.41	1001.42	951.713	442.531	438.624	492.909		10	381.18	451.735	492.756	245.093	253.697	274.958
1	1059.58	1070.32	1020.18	462.035	520.019	511.097		50	174.451	168.197	213.326	160.405	164.337	163.919
10	884.588	867.157	850.869	283.105	277.533	310.259		100	146.029	136.49	160.451	166.514	158.674	164.52
100	631.106	611.519	615.979	186.418	175.274	179.833		500	133.533	122.886	130.276	145.212	132.501	151.872
1000	449.954	433.014	409.029	126.555	140.831	137.388		1000	157.834	202.558	221.357	145.533	143.787	148.042
10000	291.251	254.92	282.535	83.0514	111.766	83.3519

## Sheet: Figure-4f
Figure4f
	Representative Data
		DMSO treated			100 nM drug treatment			Fold changes
	AIR-1-GEMS	5.06118	5.90025	4.95065	347.272	334.012	342.435	64.336
	AIR-2-GEMS	4.2669	3.24399	3.51627	157.458	124.309	160.83	40.137
	Independent experiment
		DMSO treated			100 nM drug treatment
	AIR-1-GEMS	1.24813	1.40306	1.4221	74.5895	81.1991	77.7125	57.3249
	AIR-2-GEMS	4.87819	5.10908	5.8538	86.3204	84.3874	89.6174	16.4336
	Independent experiment
		DMSO treated			100 nM drug treatment
	AIR-1-GEMS	12.4765	12.6118	11.2857	1604.05	1505.88	1489.41	126.446
	AIR-2-GEMS	3.01611	4.25097	3.64965	139.629	119.587	107.403	33.5832

## Sheet: Figure-4g
Figure4g
Representative Data					Independent experiment					Independent experiment						Normalization of Representative AIR-1					Normalization of Representative AIR-2
Drug-1 (nM)	AIR-1				Drug-1 (nM)	AIR-1				Drug-1	AIR-1					Drug-1 (nM)	AIR-1				Drug2 (nM)	AIR-2
0	8.8646	8.82041	8.68928		0	12.4765	12.6118	11.2857		0	12.4765	12.6118	11.2857			0	0.587449	0.58452	0.575831		0		6.67645	5.03553
0.01	14.0188	7.29414	9.56097		0.01	12.6843	12.4664	12.0102		0.01	12.6843	12.4664	12.0102			0.01	0.929011	0.483376	0.633597		0.001	8.15755	7.70646	7.07533
0.05	13.515	10.6849	11.1507		0.05	24.3968	25.0762	21.28		0.05	24.3968	25.0762	21.28			0.05	0.895624	0.708081	0.738948		0.005	8.62292	11.3962	9.38926
0.1	11.8589	12.1931	6.53238		0.1	15.2501	16.8142	16.6954		0.1	15.2501	16.8142	16.6954			0.1	0.78588	0.808024	0.432895		0.01	9.80849	10.4796	9.47122
0.5	50.8379	50.9219	54.3832		0.5	66.3425	69.0267	68.5289		0.5	66.3425	69.0267	68.5289			0.5	3.36898	3.37455	3.60393		0.05	9.92509	12.3506	12.525
1	50.2304	48.6254	51.3218		1	78.2673	80.4169	80.1564		1	78.2673	80.4169	80.1564			1	3.32872	3.22236	3.40105		0.1	11.7869	13.7355	13.8934
5	180.986	177.742	173.977		5	148.374	141.03	139.236		5	148.374	141.03	139.236			5	11.9938	11.7788	11.5293		0.5	41.7741	54.7699	78.6131
10	450.038	439.194	480.546		10	496.429	589.326	529.965		10	496.429	589.326	529.965			10	29.8236	29.105	31.8454		1	42.0934	79.6469	86.8295
50	1380.59	1339.73	1382.21		50	1227.66	1232.5	1346.17		50	1227.66	1232.5	1346.17			50	91.4901	88.7826	91.5976		100	70.9575	88.583	78.0751
100	1595.74	1502.18	1494.73		100	1604.05	1505.88	1489.41		100	1604.05	1505.88	1489.41			100	105.748	99.5484	99.0543		500	102.381	109.979	119.066
500	1402.14	1423.36	1346.24		500	1303.27	1256.87	1293.29		500	1303.27	1256.87	1293.29			500	92.9185	94.3244	89.214		1000	118.301	93.3952	120.834
1000	1594.84	1568.02	1585.36		1000	1512	1606.87	1533.38		1000	1512	1606.87	1533.38			1000	105.689	103.911	105.06
Representative Data					Independent experiment					Independent experiment
Drug2 (nM)	AIR-2				Drug2 (nM)	AIR-2				Drug2 (nM)	AIR-2
0		8.88635	6.70229		0	46.0914	24.8121	19.2523		0	2.9158	3.83449	3.66769
0.001	10.8577	10.2573	9.41727		0.001	30.7433	25.6297	23.8727		0.001	4.43426	4.72582	5.52882
0.005	11.4771	15.1683	12.4971		0.005	32.2879	37.1481	33.6452		0.005	3.57955	4.09755	3.86691
0.01	13.0551	13.9484	12.6062		0.01	37.657	36.1543	34.2386		0.01	4.51062	3.91947	4.91607
0.05	13.2103	16.4386	16.6708		0.05	40.7528	44.0334	44.4785		0.05	4.40089	5.20954	4.71625
0.1	15.6883	18.282	18.4921		0.1	45.1067	49.4949	49.6208		0.1	6.68706	7.32972	6.85827
0.5	55.6013	72.8987	104.634		0.5	152.925	192.988	150.786		0.5	9.88656	8.98175	10.2758
1	56.0263	106.01	115.57		1	145.475	258.352	147.62		1	54.3089	55.6386	57.1213
100	94.4444	117.904	103.918		100	204.536	281.673	253.306		100	86.3204	84.3874	89.6174
500	136.269	146.382	158.477		500	294.244	354.161	382.902		500	89.9453	90.2653	100.78
1000	157.458	124.309	160.83		1000	331.68	296.848	403.616		1000	91.4877	98.6223	99.5327
	AIR-1	AIR-2
[Agonist] vs. response -- Variable slope (four parameters)
Best-fit values
Bottom	0.9442	1.616
Hillslope	1.999	1.311
Top	95.32	89.64
EC50	15.43	0.5029
logEC50	1.188	-0.2985
Span	94.38	88.03
95% CI (profile likelihood)
Bottom	-0.6403 to 2.521	-6.723 to 8.766
Hillslope	1.723 to 2.408	0.6621 to 2.605
Top	92.91 to 97.82	81.06 to 98.27
EC50	13.78 to 17.33	0.3076 to 0.8089
logEC50	1.139 to 1.239	-0.5120 to -0.09213
Goodness of Fit
Degrees of Freedom	32	28
R squared	0.9945	0.9136
Sum of Squares	346.2	4344
Sy.x	3.289	12.46
Constraints
EC50	EC50 > 0	EC50 > 0
Number of points
# of X values	42	42
# Y values analyzed	36	32

## Sheet: Figure-4i
Figure4h
	Representative Data
		DMSO treated			1 µM drug treatment			Fold changes
	AIR-1-TF	1.97517	1.78697	1.74253	21.7818	23.922	30.5741	13.8569
	Independent experiment
		DMSO treated			1 µM drug treatment
	AIR-1-TF	5.93933	5.71491	7.31128	47.6786	57.8357	75.3465	9.53629
	Independent experiment-Luciefease reporter
		DMSO treated			1 µM drug treatment
	AIR-1-TF	109	121	158	907	1163	962	7.81443

## Sheet: Figure-4j
Figure4i
Representative Data					Independent experiment					Independent experiment ased on Luciferase reporter						Normalization of Representative AIR-1
Drug-1 (nM)	AIR-1-TF1				Drug-1 (nM)	AIR-1-TF1				Drug-1 (nM)	AIR-1-TF1					Drug-1 (nM)	AIR-1-TF1
0	1.97517	1.78697	1.74253		0	5.93933	5.71491	7.31128		0	109	121	158			0	7.8598	7.11091	6.93405
0.01	1.98825	2.34665	2.03214		0.01	6.30556	6.85366	7.32901		0.01	243	95	226			0.01	7.91184	9.33805	8.0865
0.1	2.00944	1.96775	2.52713		0.1	6.30911	5.47435	7.68271		0.1	159	143	222			0.1	7.99618	7.83029	10.0562
1	2.23542	2.55173	2.63586		1	6.89239	7.2022	9.72447		1	125	129	286			1	8.89541	10.1541	10.4889
3.16	2.30291	2.38613	2.30912		3.16	5.26561	5.8043	6.14221		3.16	129	117	218			3.16	9.16398	9.49517	9.18871
10	3.817	3.15821	5.51303		10	9.96117	10.1839	17.2127		10	163	99	202			10	15.189	12.5675	21.9381
31.6	6.04816	5.67202	5.87545		31.6	17.7073	16.8404	19.8293		31.6	287	265	418			31.6	24.0675	22.5707	23.3802
100	17.6936	16.7386	16.6492		100	34.2861	47.8236	47.7864		100	557	647	738			100	70.4084	66.6079	66.2524
316	20.9667	22.2802	22.755		316	42.09	60.6798	61.3519		316	1045	849	1126			316	83.4329	88.6596	90.549
1000	21.7818	23.922	30.5741		1000	47.6786	57.8357	75.3465		1000	907	1163	962			1000	86.6763	95.1929	121.664
	AIR-1-TF1
[Agonist] vs. response -- Variable slope (four parameters)
Best-fit values
Bottom	2.257
Hillslope	1.614
Top	25.13
EC50	75.37
logEC50	1.877
Span	22.87
95% CI (profile likelihood)
Bottom	1.425 to 3.058
Hillslope	1.113 to 2.405
Top	23.24 to 27.84
EC50	60.28 to 100.1
logEC50	1.780 to 2.000
Goodness of Fit
Degrees of Freedom	26
R squared	0.9741
Sum of Squares	60.87
Sy.x	1.53
Constraints
EC50	EC50 > 0
Number of points
# of X values	30
# Y values analyzed	30

## Sheet: Figure4k
Figure4j
Representative data			Independent experiment
	AIR-1-TF			AIR-1-TF
DMSO	21.5		DMSO	23.9
1 µM Drug-1	65.5		1 µM Drug-1	64.7

[truncated: 14 more sheets: Figure5b, Figure5c, Figure5e, Figure5f, Figure5h, Figure5i, Supplementary Figure 5, Supplementary Figure 6, Supplementary Figure 7, Supplementary Figure 9, Supplementary Figure 10d, Supplementary Figure 11, Supplementary Figure 12, Supplementary Figure 13]
